# Supplementary material for: Galba truncatula: Distribution, Presence in Fountains and Identification of Factors Related to Its Occurrence in Bulgaria
Source: Animals (Basel). 2026 Jan 12;16(2):226. doi: 10.3390/ani16020226 (PMC12837460; doi:10.3390/ani16020226)
Supplement: Supplementary file 1 [file animals-16-00226-s001.zip]

Archive with 1 entries (1 files):
- Additional Table S1_corrected.xlsx
