# Supplementary material for: Galba truncatula: Distribution, Presence in Fountains and Identification of Factors Related to Its Occurrence in Bulgaria
Source: Animals (Basel). 2026 Jan 12;16(2):226. doi: 10.3390/ani16020226 (PMC12837460; doi:10.3390/ani16020226)
Supplement: Supplementary file 1 [file animals-16-00226-s001.zip › Additional Table S1_corrected.xlsx]

## Sheet: Data
Name of District	District	Sampling locality/ date of collection	Geographic coordinates	Shade	Altitude	Temperature	Precipitation	Water_body	G_truncatula
Blagoevgrad	1	Bachevo-1/July 2018	41.909416, 23.458141	3	2	3	1	E	0
Blagoevgrad	1	Bachevo-2/July 2018	41.927221, 23.444430	2	2	3	1	C	1
Blagoevgrad	1	Bachevo-3/July 2018	41.929110, 23.447988	1	2	3	1	A	0
Blagoevgrad	1	Bachevo-4/July 2018	41.932830, 23.397060	1	3	3	1	E	1
Blagoevgrad	1	Bachevo-5/August 2018	41.995787, 23.397304	1	3	3	1	E	1
Blagoevgrad	1	Bansko/July 2018	41.858613, 3.47950	1	2	3	1	E	1
Blagoevgrad	1	Breznitsa-1/July 2018	41.67687, 23.65631	1	2	3	1	A	1
Blagoevgrad	1	Breznitsa-2/July 2018	41.677909, 23.660724	1	2	3	1	A	0
Blagoevgrad	1	Dabnitsa/July 2018	41.566343, 23.851486	1	2	3	1	A	0
Blagoevgrad	1	Debren-1/August 2018	41.59587, 23.84281	2	2	3	1	B	0
Blagoevgrad	1	Debren-2/August 2018	41.59065, 23.83782	1	2	3	1	A	0
Blagoevgrad	1	Dolno Dryanovo-1/July 2018	41.573750, 23.909462	2	2	3	1	A	0
Blagoevgrad	1	Dolno Dryanovo-2/July 2018	41.573450, 23.915849	3	2	3	1	A	0
Blagoevgrad	1	Dolno Dryanovo-3/July 2018	41.573450, 23.915849	2	2	3	1	C	1
Blagoevgrad	1	Hvostyane/July 2018	41.54519, 23.84457	1	1	3	1	B	0
Blagoevgrad	1	Kapatovo/August 2018	41.462213, 23.360606	1	1	3	1	A	0
Blagoevgrad	1	Katuntsi/August 2018	41.45861, 23.44124	1	1	3	1	A	0
Blagoevgrad	1	Kolarovo-1/August 2018	41.365748, 23.112519	3	1	3	1	B	0
Blagoevgrad	1	Kolarovo-2/August 2018	41.36620, 23.10892	1	1	3	1	B	0
Blagoevgrad	1	Kornitsa/July 2018	41.641465, 23.672110	2	2	3	1	A	1
Blagoevgrad	1	Kovachevitsa-1/July 2018	41.66426, 23.82707	2	2	3	1	A	1
Blagoevgrad	1	Kovachevitsa-2/July 2018	41.671078, 23.822753	2	2	3	1	A	0
Blagoevgrad	1	Kovachevitsa-3/July 2018	41.67311, 23.82224	3	2	3	1	A	0
Blagoevgrad	1	Mesta/July 2018	41.78874, 23.67117	3	2	3	1	A	0
Blagoevgrad	1	Novo Leski/July 2018	41.53036, 23.77427	2	2	3	1	A	1
Blagoevgrad	1	Osina/July 2018	41.64061, 24.07639	2	3	3	1	A	1
Blagoevgrad	1	Pirin-1/August 2018	41.52977, 23.55314	2	2	3	1	B	0
Blagoevgrad	1	Pirin-2/August 2018	41.541122, 23.559137	1	2	3	1	A	1
Blagoevgrad	1	Razlog-1/August 2018	41.868267, 23.441987	1	2	3	1	C	1
Blagoevgrad	1	Razlog-2/August 2018	41.883916, 23.437366	3	2	3	1	D	0
Blagoevgrad	1	Razlog-3/August 2018	41.889715, 23.450479	1	2	3	1	E	0
Blagoevgrad	1	Razlog-4/August 2018	41.892902, 23.449733	2	2	3	1	A	0
Blagoevgrad	1	Satovcha-1/July 2018	41.606462, 23.992758	2	3	3	1	A	1
Blagoevgrad	1	Satovcha-2/July 2018	41.605171, 23.992403	1	3	3	1	A	0
Blagoevgrad	1	Satovcha-3/July 2018	41.603123, 23.991491	3	3	3	1	A	0
Blagoevgrad	1	Satovcha-4/July 2018	41.622565, 23.952309	2	2	3	1	D	0
Blagoevgrad	1	Satovcha-4/July 2018	41.631211, 24.023224	1	3	3	1	A	0
Blagoevgrad	1	Valkosel-1/July 2018	41.56312, 24.00444	1	2	3	1	A	0
Blagoevgrad	1	Valkosel-2/July 2018	41.54650, 24.00560	1	2	3	1	A	1
Blagoevgrad	1	Valkosel-3/July 2018	41.545188, 24.004209	1	2	3	1	B	0
Blagoevgrad	1	Valkosel-4/July 2018	41.53672, 24.00279	1	2	3	1	A	0
Blagoevgrad	1	Vlahi-1/August 2018	41.73189, 23.20700	1	1	3	1	A	0
Blagoevgrad	1	Vlahi-2/August 2018	41.74176, 23.21273	2	1	3	1	A	0
Blagoevgrad	1	Vlahi-3/August 2018	41.74063, 23.2300	1	2	3	1	C	1
Burgas	2	Gramatikovo/August 2018		2	1	3	3	A	1
Burgas	2	Karnobat/August 2018	42.611831, 26.974373	1	1	3	3	A	0
Gabrovo	3	Berievo-1/August 2017	42.969706, 24.887891	3	1	2	3	B	1
Gabrovo	3	Berievo-2/August 2017	42.970692, 24.886532	3	1	2	3	A	1
Gabrovo	3	Damyanovo-1/August 2017	42.991898, 24.929924	1	1	2	3	A	0
Gabrovo	3	Damyanovo-2/August 2017	42.999794, 24.908533	2	1	2	3	A	0
Gabrovo	3	Gradnitsa/August 2017	42.952976, 24.952576	1	1	2	3	A	1
Gabrovo	3	Hirevo village/August 2017	42.995516, 24.998804	1	1	2	3	A	0
Gabrovo	3	Petko Slaveykov-1/August 2017	43.046155, 24.968987	3	1	2	3	B	0
Gabrovo	3	Petko Slaveykov-2/August 2017	43.062804, 24.961782	1	1	2	3	A	1
Gabrovo	3	Ryahovtsite/August 2017	43.01743, 25.02333	1	1	2	3	A	0
Gabrovo	3	Sennik/August 2017	42.992996, 25.036272	2	1	2	3	B	1
Haskovo	4	Cherepovo-1/July 2018	42.004472, 26.159112	2	1	3	3	A	0
Haskovo	4	Cherepovo-2/July 2018	42.005168, 26.152432	1	1	3	3	A	0
Haskovo	4	Cherepovo-3/July 2018	42.01101, 26.13280	1	1	3	3	A	0
Haskovo	4	Hlyabovo-1/July 2018	42.06064, 26.27851	3	1	3	3	A	0
Haskovo	4	Hlyabovo-2/July 2018	42.060395, 26.245172	1	1	3	3	A	0
Haskovo	4	Ivaylovgrad/July 2018	41.50621, 26.11239	2	1	3	3	B	0
Haskovo	4	Karamantsi-1/July 2018	41.82519, 25.32750	1	1	3	3	A	1
Haskovo	4	Karamantsi-2/July 2018	41.825058, 25.326215	1	1	3	3	A	0
Haskovo	4	Karamantsi-3/July 2018	41.82561, 25.32627	1	1	3	3	A	0
Haskovo	4	Kozlets/July 2018	41.825238, 25.454446	1	1	3	3	A	0
Haskovo	4	Lambuh/July 2018	41.592510, 26.091741	2	1	3	3	A	0
Haskovo	4	Rodopi/July 2018	41.925916, 25.758188	1	1	3	3	A	0
Haskovo	4	Topolovgrad/July 2018	42.09727, 26.31305	1	1	3	3	A	1
Kardzhali	5	Beli plast/July 2018	41.779389, 25.425736	1	1	3	3	A	0
Kardzhali	5	Benkovski/July 2018	41.38399, 25.24226	2	1	3	3	A	0
Kardzhali	5	Cherna niva-1/July 2018	41.77971, 25.25836	1	2	3	3	A	1
Kardzhali	5	Cherna niva-2/July 2018	41.776849, 25.259236	1	2	3	3	A	0
Kardzhali	5	Dobromirtsi-1/July 2018	41.38092, 25.22188	1	1	3	3	A	1
Kardzhali	5	Dobromirtsi-2/July 2018	41.38092, 25.22188	1	1	3	3	B	0
Kardzhali	5	Drynova glava/July 2018	41.37558, 25.29291	2	1	3	3	A	0
Kardzhali	5	Karamphil/July 2018	41.48854, 25.58044	1	1	3	3	A	0
Kardzhali	5	Kamenets-1/July 2018	41.46353, 25.41649	1	2	3	3	A	0
Kardzhali	5	Kamenets-2/July 2018	41.46353, 25.41649	2	2	3	3	E	0
Kardzhali	5	Komuniga/July 2018	41.81361, 25.21879	2	2	3	3	B	1
Kardzhali	5	Lyaskovo/July 2018	41.81409, 25.31756	2	1	3	3	B	0
Kardzhali	5	Momchilgad/July 2018	41.50321, 25.41663	1	1	3	3	A	0
Kardzhali	5	Panichkovo-1/July 2018	41.848586, 25.156411	2	2	3	3	B	1
Kardzhali	5	Panichkovo-2/July 2018	41.848761, 25.156231	2	2	3	3	C	0
Kardzhali	5	Panichkovo-3/July 2018	41.848768, 25.156043	1	2	3	3	A	0
Kardzhali	5	Panichkovo-4/July 2018	41.847929, 25.155728	1	2	3	3	A	0
Kardzhali	5	Piavets/July 2018	41.498569, 25.447214	1	1	3	3	B	0
Kardzhali	5	Preseka/July 2018	41.389397, 25.194057	3	1	3	3	B	0
Kardzhali	5	Progres/July 2018	41.48792, 25.41104	2	1	3	3	A	0
Kardzhali	5	Sokolino/July 2018	41.51676, 25.42893	1	1	3	3	A	0
Lovech	6	Balgarene/August 2017	43.048025, 24.777401	2	1	2	3	B	0
Lovech	6	Debnevo-1/August 2017	42.958949, 24.849662	3	1	2	3	A	0
Lovech	6	Debnevo-2/August 2017	42.959242, 24.851719	2	1	2	3	A	1
Lovech	6	Lesidren/August 2018	43.01272, 24.40078	1	1	2	2	E	1
Lovech	6	Karlukovo/August 2018	43.176332, 24.074966	1	1	2	2	A	0
Lovech	6	Malinovo-1/August 2017	43.040463, 24.881280	2	1	2	3	C	1
Lovech	6	Malinovo-2/August 2017	43.039993, 24.890684	2	1	2	3	A	0
Lovech	6	Polaten/August 2017	42.94085, 24.19706	3	1	2	3	E	0
Lovech	6	Zdravets/August 2017	42.941981, 24.166000	3	2	2	3	A	0
Montana	7	Barzia/July 2018	43.205118, 23.167090	1	1	2	3	C	0
Montana	7	Belimel/July 2018	43.435535, 22.979821	1	1	2	3	C	1
Montana	7	Bistrilitsa-1/July 2018	43.356356, 23.106561	1	1	2	3	B	0
Montana	7	Bistrilitsa-2/July 2018	43.356896, 23.097820	2	1	2	3	A	0
Montana	7	Gaganitsa/July 2018	43.329908, 23.106452	1	1	2	3	B	0
Montana	7	Petrohan-1/July 2018	43.12666, 23.13916	3	3	2	3	A	0
Montana	7	Petrohan-2/July 2018	43.134951, 23.140402	3	3	2	3	A	0
Montana	7	Slatina-1/July 2018	43.214938, 23.223840	2	1	2	3	A	0
Montana	7	Slatina-2/July 2018	43.214932, 23.223850	1	1	2	3	C	1
Pazardzhik	8	Bata/August 2018	42.43874, 24.21017	1	1	3	3	A	1
Pazardzhik	8	Lesichovo/August 2017	42.324828, 24.090248	1	1	3	1	B	0
Pazardzhik	8	Pamidovo-1/August 2017	42.277723, 24.207461	1	1	3	1	C	0
Pazardzhik	8	Pamidovo-2/August 2017	42.271840, 24.210150	1	1	3	1	C	0
Pazardzhik	8	Velichkovo/August 2017	42.261097, 24.214821	1	1	3	1	B	0
Plovdiv	9	Borovo/August 2018	41.843668, 24.881895	1	3	3	3	A	0
Plovdiv	9	Gornoslav/July 2018	41.91869, 25.95902	1	2	3	3	A	0
Plovdiv	9	Kurtovo/August 2017	42.590811, 24.904815	1	1	3	1	C	0
Plovdiv	9	Rozino/August 2017	42.709254, 24.537719	1	2	3	1	A	1
Plovdiv	9	Starocel/August 2018	42.481680, 24.530818	1	1	3	3	A	1
Plovdiv	9	Zhalt kamak/July 2018	41.86339, 25.13181	3	3	3	3	A	0
Smolyan	10	Borinovo/July 2018	41.47962, 24.95645	2	2	3	3	A	0
Smolyan	10	Dospat/July 2018	41.63947, 24.14773	1	3	3	3	B	0
Smolyan	10	Gabritsa/July 2018	41.54642, 24.74804	3	3	3	3	B	0
Smolyan	10	Koshnitsa/July 2018	41.51742, 24.67898	1	2	3	3	A	0
Smolyan	10	Lyubcha/July 2018	41.633141, 24.109603	2	3	3	3	A	1
Smolyan	10	Pechinska/July 2018	41.46618, 24.96254	2	2	3	3	A	0
Smolyan	10	Strashimir/July 2018	41.453377, 24.980311	2	3	3	3	A	0
Sofia	11	Anton-1/August 2017	42.735992, 24.250990	1	2	1	2	E	0
Sofia	11	Anton-2/August 2017	42.735401, 24.253036	2	2	1	2	D	0
Sofia	11	Anton-3/August 2017	42.710465, 24.348783	1	2	1	2	D	0
Sofia	11	Berende izvor-1/August 2017	43.002305, 22.883961	1	2	1	2	C	1
Sofia	11	Berende izvor-2/August 2017	43.002851, 22.886893	1	2	1	2	C	0
Sofia	11	Cheparlyantsi-1/August 2017	43.018457, 22.906173	2	2	1	2	A	0
Sofia	11	Cheparlyantsi-2/August 2017	43.018457, 22.906173	1	2	1	2	C	1
Sofia	11	Chernyovo-1/August 2017	42.411269, 23.760322	1	2	1	2	A	0
Sofia	11	Chernyovo-2/August 201	42.413130, 23.764347	1	2	1	2	A	0
Sofia	11	Chernyovo-3/August 2017	42.416976, 23.759693	1	2	1	2	A	0
Sofia	11	Dobravishka Skaklya waterfall/August 2017	43.01340, 23.25259	1	2	1	2	C	1
Sofia	11	Gintsi-1/August 2018	43.103079, 23.102261	1	3	1	3	C	0
Sofia	11	Gintsi-2/August 2018	43.097182, 23.100292	1	3	1	3	E	0
Sofia	11	Golesh/August 2017	43.053326, 22.940991	1	2	1	2	A	0
Sofia	11	Ihtiman/August 2017	42.469603, 23.793861	1	2	1	2	B	0
Sofia	11	Kalenovtsi/August 2017	42.988191, 22.961235	1	2	1	2	A	0
Sofia	11	Kalotina-1/August 2017	42.978622, 22.849052	1	2	1	2	D	1
Sofia	11	Kalotina-2/August 2017	42.991049, 22.863804	1	1	1	2	C	1
Sofia	11	Kalotina-3/August 2017	42.995540, 22.877659	1	2	1	2	D	1
Sofia	11	Kalotina-4/August 2017	42.991068, 22.888894	1	2	1	2	C	1
Sofia	11	Karlievo-1/August 2017	42.687005, 24.105293	1	2	1	2	A	0
Sofia	11	Karlievo-2/August 2017	42.688040, 24.106676	1	2	1	2	D	0
Sofia	11	Letnitsa/August 2017	42.958930, 22.925200	1	2	1	2	B	0
Sofia	11	Marchaevo/August 2018	42.592783, 23.155831	2	2	1	3	D	1
Sofia	11	Polyantsi/August 2017	42.41877, 23.73494	1	2	1	2	A	0
Sofia	11	Prekraste-1/August 2017	42.972749, 22.930677	2	2	1	2	A	0
Sofia	11	Prekraste-2/August 2017	42.976439,22.928024	1	2	1	2	A	0
Sofia	11	Prekraste-3/August 2017	42.975659, 22.927894	1	2	1	2	B	0
Sofia	11	Skaklya waterfall/August 2018	43.03567, 23.33167	1	2	1	3	D	1
Sofia	11	Stambolovo-1/August 2017	42.4047283, 23.815785	1	2	1	2	A	1
Sofia	11	Stambolovo-2/August 2017	42.407044, 23.828391	1	2	1	2	A	0
Sofia	11	Stambolovo-3/August 2017	42.398359, 23.861545	1	2	1	2	E	0
Sofia	11	Stanjantsi-1/August 2017	43.049248, 22.913813	1	2	1	2	D	1
Sofia	11	Stanjantsi -2/August 2017	43.053357, 22.923140	3	2	1	2	A	0
Sofia	11	Stoykina/August 2017	43.012651, 23.023321	1	2	1	2	E	0
Sofia	11	Tuden/August 2017	43.004609, 22.998902	1	2	1	2	A	0
Sofia	11	Zhivkovo/August 2017		1	2	1	2	A	0
Stara Zagora	12	Dabrava-1/August 2017	42.458666, 25.588566	3	2	3	2	A	0
Stara Zagora	12	Dabrava-2/August 2017	42.455448, 25.595172	1	1	3	2	A	0
Stara Zagora	12	Maglizh-1/August 2017	42.608415, 25.555952	1	1	3	2	A	0
Stara Zagora	12	Maglizh-2/August 2017	42.597960, 25.558174	1	1	3	2	A	1
Stara Zagora	12	Manolovo/August 2017	42.621195, 25.069768	1	1	3	2	A	1
Veliko Turnovo	13	Arbanasi/August 2017	43.09953, 25.65715	1	1	2	3	A	0
Veliko Turnovo	13	Asenovo-1/August 2018	43.259694, 26.035520	1	1	3	3	B	0
Veliko Turnovo	13	Asenovo-2/August 2018	43.27439, 26.03585	1	1	3	3	A	0
Veliko Turnovo	13	Balkantsi/August 2018	43.176456, 25.999085	1	1	3	3	A	0
Veliko Turnovo	13	Darlevtsi/August 2017	42.969330, 25.894917	3	1	2	3	D	0
Veliko Turnovo	13	Dedina/August 2017	43.035922, 25.937035	3	1	2	3	A	0
Veliko Turnovo	13	Dedintsi/August 2017	43.021676, 25.936425	2	1	2	3	A	0
Veliko Turnovo	13	Dzjuljunitsa/August 2018	43.14672, 25.91685	1	1	3	3	E	0
Veliko Turnovo	13	Gorna Oryakhovitsa/August 2017	43.111018, 25.680728	3	1	2	3	A	1
Veliko Turnovo	13	Gorsko Novo Selo/August 2017	43.0843317, 25.9447617	1	1	2	3	A	1
Veliko Turnovo	13	Merdanya/August 2017	43.060880, 25.791658	1	1	2	3	A	0
Veliko Turnovo	13	Mindya/August 2017	43.01301, 25.84023	1	1	2	3	A	0
Veliko Turnovo	13	Mirovo/August 2018	43.241986, 26.058759	1	1	3	3	A	0
Veliko Turnovo	13	Novo selo-1/August 2017	43.082405, 25.353290	1	1	2	3	A	1
Veliko Turnovo	13	Novo selo-2/August 2017	43.078171, 25.337950	1	1	2	3	A	0
Veliko Turnovo	13	Razpopovtsi/August 2018	42.93642, 25.90980	3	1	3	3	B	0
Veliko Turnovo	13	Rodina/August 2017	43.071116, 25.907587	1	1	2	3	B	1
Veliko Turnovo	13	Zlataritsa-1/August 2017	43.004602, 25.889220	1	1	2	3	E	1
Veliko Turnovo	13	Zlataritsa-2/August 2017	43.010593, 25.888138	2	1	2	3	D	1
Veliko Turnovo	13	Zlataritsa-3/August 2017	43.023773, 25.889405	1	1	2	3	A	0
Veliko Turnovo	13	Zlataritsa-4/August 2017	43.025955, 25.891631	1	1	2	3	C	0
Vidin	14	Perilovets/August 2018	43.990590, 22.555424	3	1	2	2	A	0
Vidin	14	Sracimirovo/August 2018	43.833337, 22.734262	2	1	2	2	A	1
